# Supplementary material for: Human Capital, Values, and Attitudes of Persons Seeking Refuge in Austria in 2015
Source: PLoS One. 2016 Sep 23;11(9):e0163481. doi: 10.1371/journal.pone.0163481 (PMC5035031; doi:10.1371/journal.pone.0163481)
Supplement: S1 Data — (ZIP) [file pone.0163481.s001.zip]

Archive with 9 entries (8 files):
- S1_Data/
- S1_Data/fig1.csv
- S1_Data/fig2.csv
- S1_Data/fig3.csv
- S1_Data/fig4.csv
- S1_Data/fig5.csv
- S1_Data/fig6.csv
- S1_Data/fig7.csv
- S1_Data/s1_fig.csv
