# Supplementary material for: Human Capital, Values, and Attitudes of Persons Seeking Refuge in Austria in 2015
Source: PLoS One. 2016 Sep 23;11(9):e0163481. doi: 10.1371/journal.pone.0163481 (PMC5035031; doi:10.1371/journal.pone.0163481)
Supplement: S1 Data — (ZIP) [file pone.0163481.s001.zip › S1_Data/fig1.csv]

Age group	Male resp., spouses and adult children in Austria (n=503)	Female resp., spouses and adult children in Austria (n=180)	Male minor children in Austria (n=156)	Female minor children in Austria (n=133)	Male spouses and adult children abroad (n=39)	Female spouses and adult children abroad (n=147)	Male minor children abroad (n=135)	Female minor children abroad (n=98)
0 - 4	0	0	37	34	0	0	43	31
5 -9	0	0	52	46	0	0	43	35
10 - 14	0	0	46	34	0	0	36	22
15 - 19	44	15	21	19	2	20	13	10
20 - 24	119	25	0	0	6	45	0	0
25 - 29	121	41	0	0	3	26	0	0
30 - 34	72	37	0	0	10	20	0	0
35 - 39	61	24	0	0	5	18	0	0
40 - 44	29	22	0	0	6	10	0	0
45 - 49	23	7	0	0	1	4	0	0
50 - 54	22	5	0	0	3	1	0	0
55 - 59	8	4	0	0	2	2	0	0
60 - 64	2	0	0	0	1	1	0	0
65 - 69	2	0	0	0	0	0	0	0
70 - 74	0	0	0	0	0	0	0	0
75 - 79	0	0	0	0	0	0	0	0
80 - 84	0	0	0	0	0	0	0	0
85 - 89	0	0	0	0	0	0	0	0
90 - 94	0	0	0	0	0	0	0	0
95 - 99	0	0	0	0	0	0	0	0
100+	0	0	0	0	0	0	0	0
