# Supplementary material for: Human Capital, Values, and Attitudes of Persons Seeking Refuge in Austria in 2015
Source: PLoS One. 2016 Sep 23;11(9):e0163481. doi: 10.1371/journal.pone.0163481 (PMC5035031; doi:10.1371/journal.pone.0163481)
Supplement: S1 Data — (ZIP) [file pone.0163481.s001.zip › S1_Data/fig2.csv]

Citizenship	Current location	No formal education (ISCED 0)	Some primary education (ISCED 0)	Completed prim. or lower secondary (ISCED 1-2)	Completed upper secondary (ISCED 3)	Post-secondary education (ISCED 4-6)
Afghani stan	In Austria (n=107)	0.252336449	0.214953271	0.242990654	0.186915888	0.102803738
Iraq	Abroad (n=70)	0	0.114285714	0.442857143	0.114285714	0.328571429
Iraq	In Austria (n=240)	0.008333333	0.075	0.4625	0.145833333	0.308333333
Syria	Abroad (n=67)	0.029850746	0.029850746	0.328358209	0.268656716	0.343283582
Syria	In Austria (n=211)	0.023696682	0.052132701	0.398104265	0.260663507	0.265402844
Total	Abroad (n=162)	0.055555556	0.080246914	0.382716049	0.179012346	0.302469136
Total	In Austria (n=618)	0.056634304	0.087378641	0.381877023	0.21197411	0.262135922
