# Supplementary material for: Human Capital, Values, and Attitudes of Persons Seeking Refuge in Austria in 2015
Source: PLoS One. 2016 Sep 23;11(9):e0163481. doi: 10.1371/journal.pone.0163481 (PMC5035031; doi:10.1371/journal.pone.0163481)
Supplement: S1 Data — (ZIP) [file pone.0163481.s001.zip › S1_Data/fig3.csv]

Data Set	Completed prim. or lower (ISCED 0-1)	Completed lower secondary (ISCED 2)	Completed upper secondary (ISCED 3)	Post-secondary education (ISCED 4-6)
Austria 2013	0.021561223	0.168243965	0.525380118	0.284814695
DiPAS	0.303225806	0.224193548	0.211290323	0.261290323
Iraqi and Syrian (DiPAS)	0.261640798	0.250554324	0.199556541	0.288248337
Afghan (DiPAS)	0.579439252	0.130841121	0.186915888	0.102803738
