# Supplementary material for: Human Capital, Values, and Attitudes of Persons Seeking Refuge in Austria in 2015
Source: PLoS One. 2016 Sep 23;11(9):e0163481. doi: 10.1371/journal.pone.0163481 (PMC5035031; doi:10.1371/journal.pone.0163481)
Supplement: S1 Data — (ZIP) [file pone.0163481.s001.zip › S1_Data/fig4.csv]

Citizenship / age group	Dataset	No formal education (ISCED 0)	Some primary education (ISCED 0)	Completed prim. or lower secondary (ISCED 1-2)	Completed upper secondary (ISCED 3)	Post-secondary education (ISCED 4-6)
Syria (age 20-59)	Syria (census 2004)	0.182068027	0.318635043	0.29814508	0.101282352	0.099869233
Syria (age 20-59)	Syrian (DiPAS, n=211)	0.023696682	0.052132701	0.398104265	0.260663507	0.265402844
Afghanistan (age 25+)	Afghanistan (NRVA 2011-12)	0.787062673	0.028441983	0.09514221	0.05864586	0.030707274
Afghanistan (age 25+)	Afghan (DiPAS, n=74)	0.297297297	0.22972973	0.216216216	0.148648649	0.108108108
Syria (age 25-44)	Syria (census 2004)	0.166018053	0.33187645	0.296382997	0.087897981	0.117824055
Syria (age 25-44)	Syrian (DiPAS, n=133)	0.030075188	0.052631579	0.428571429	0.210526316	0.278195489
