# Supplementary material for: Human Capital, Values, and Attitudes of Persons Seeking Refuge in Austria in 2015
Source: PLoS One. 2016 Sep 23;11(9):e0163481. doi: 10.1371/journal.pone.0163481 (PMC5035031; doi:10.1371/journal.pone.0163481)
Supplement: S1 Data — (ZIP) [file pone.0163481.s001.zip › S1_Data/fig5.csv]

Age group	Search for a job	To continue school/studying	Do not know & No Answer
15 - 19 (n=24)	0.25	0.708333333	0.041666667
20 - 24 (n=90)	0.522222222	0.455555556	0.022222222
25 - 29 (n=110)	0.609090909	0.390909091	0
30 - 34 (n=67)	0.731343284	0.23880597	0.029850746
35 - 39 (n=60)	0.816666667	0.133333333	0.05
40 - 59 (n=85)	0.858823529	0.105882353	0.105882353
Total (n=436)	0.669724771	0.30733945	0.025229358
