# Supplementary material for: Human Capital, Values, and Attitudes of Persons Seeking Refuge in Austria in 2015
Source: PLoS One. 2016 Sep 23;11(9):e0163481. doi: 10.1371/journal.pone.0163481 (PMC5035031; doi:10.1371/journal.pone.0163481)
Supplement: S1 Data — (ZIP) [file pone.0163481.s001.zip › S1_Data/fig6.csv]

Subgroup	Mean response	Not religious (1-2)	Very religious (9-10)
Higher Education	4.9	0.2049	0.0738
Secondary Education	4.9	0.21	0.1096
Primary or lower education	5.2	0.18	0.1333
Men	4.7	0.2356	0.0902
Women	6	0.0435	0.1848
All other citizenships	5.4	0.2443	0.2443
Iraqi & Syrian citizens	4.8	0.1833	0.0583
Total	5	0.1996	0.1079
