# Supplementary material for: Human Capital, Values, and Attitudes of Persons Seeking Refuge in Austria in 2015
Source: PLoS One. 2016 Sep 23;11(9):e0163481. doi: 10.1371/journal.pone.0163481 (PMC5035031; doi:10.1371/journal.pone.0163481)
Supplement: S1 Data — (ZIP) [file pone.0163481.s001.zip › S1_Data/fig7.csv]

	DiPAS 2015 Survey Resp. (n=514)	DiPAS 2015 Survey Resp. (n=514)	WVS 2013-2014 Arab Resp. (n=11915)	WVS 2013-2014 Arab Resp. (n=11915)	WVS 2012 Iraqi Resp. (n=1200)	WVS 2012 Iraqi Resp. (n=1200)	EVS 2008 Austrian Resp. (n=1510)	EVS 2008 Austrian Resp. (n=1510)	WVS 2013 German Resp. (n=2046)	WVS 2013 German Resp. (n=2046)	EVS 2008 German Resp. (n=2075)	EVS 2008 German Resp. (n=2075)
Response	Female	Male	Female	Male	Female	Male	Female	Male	Female	Male	Female	Male
Agree	0.536842105	0.480952381	0.591459314	0.699681582	0.493870403	0.79491256	0.18618267	0.205792683	0.121241513	0.169458128	0.121241513	0.169458128
Neither	0.126315789	0.197619048	0.173671822	0.154013742	0.224168126	0.120826709	0.105386417	0.163109756	0.160038797	0.261083744	0.160038797	0.261083744
Disagree	0.326315789	0.297619048	0.217047747	0.136249372	0.274956217	0.079491256	0.697892272	0.609756098	0.711930165	0.565517241	0.711930165	0.565517241
Do not know & No answer	0.010526316	0.023809524	0.017821116	0.010055304	0.007005254	0.004769475	0.010538642	0.021341463	0.006789525	0.003940887	0.006789525	0.003940887
