# Supplementary material for: Human Capital, Values, and Attitudes of Persons Seeking Refuge in Austria in 2015
Source: PLoS One. 2016 Sep 23;11(9):e0163481. doi: 10.1371/journal.pone.0163481 (PMC5035031; doi:10.1371/journal.pone.0163481)
Supplement: S1 Data — (ZIP) [file pone.0163481.s001.zip › S1_Data/s1_fig.csv]

Age group	Married male resp. and spouses in Austria (n=241)	Married female resp. and spouses in Austria (n=139)	Divorced, widowed and unknown male resp. (n=18)	Divorced, widowed and unknown female resp. (n=14)	Single male respondents (n=210)	Single female respondents (n=12)	Male minor children in Austria (n=156)	Female minor children in Austria (n=133)	Male adult children in Austria (n=34)	Female adult children in Austria (n=15)
0 - 4	0	0	0	0	0	0	37	34	0	0
5 - 9	0	0	0	0	0	0	52	46	0	0
10 - 14	0	0	0	0	0	0	46	34	0	0
15 - 19	1	8	0	0	27	3	21	19	16	4
20 - 24	25	18	2	0	78	1	0	0	14	6
25 - 29	53	31	1	2	63	4	0	0	4	4
30 - 34	41	30	5	4	26	2	0	0	0	1
35 - 39	47	24	2	0	12	0	0	0	0	0
40 - 44	25	17	2	3	2	2	0	0	0	0
45 - 49	20	5	2	2	1	0	0	0	0	0
50 - 54	19	4	2	1	1	0	0	0	0	0
55 - 59	6	2	2	2	0	0	0	0	0	0
60 - 64	2	0	0	0	0	0	0	0	0	0
65 - 69	2	0	0	0	0	0	0	0	0	0
70 - 74	0	0	0	0	0	0	0	0	0	0
75 - 79	0	0	0	0	0	0	0	0	0	0
80 - 84	0	0	0	0	0	0	0	0	0	0
85 - 89	0	0	0	0	0	0	0	0	0	0
90 - 94	0	0	0	0	0	0	0	0	0	0
95 - 99	0	0	0	0	0	0	0	0	0	0
100+	0	0	0	0	0	0	0	0	0	0
